# Supplementary material for: Discovery of a High-Efficient Algicidal Bacterium against Microcystis aeruginosa Based on Examinations toward Culture Strains and Natural Bloom Samples
Source: Toxins (Basel). 2023 Mar 14;15(3):220. doi: 10.3390/toxins15030220 (PMC10058357; doi:10.3390/toxins15030220)
Supplement: Supplementary file 1 [file toxins-15-00220-s001.zip]

Archive with 1 entries (1 files):
- toxins-2255308-supplementary.pdf
